# Supplementary material for: A TOPBP1 allele causing male infertility uncouples XY silencing dynamics from sex body formation
Source: eLife. 2024 Feb 23;12:RP90887. doi: 10.7554/eLife.90887 (PMC10942628; doi:10.7554/eLife.90887)
Supplement: Figure 2—source data 1. [file elife-90887-fig2-data1.zip]

Archive with 15 entries (15 files):
- Figure 2_source_data/Figure_2_source_1.tif
- Figure 2_source_data/Figure_2_source_10.pdf
- Figure 2_source_data/Figure_2_source_11.tif
- Figure 2_source_data/Figure_2_source_12.pdf
- Figure 2_source_data/Figure_2_source_13.tif
- Figure 2_source_data/Figure_2_source_14.pdf
- Figure 2_source_data/Figure_2_source_2.pdf
- Figure 2_source_data/Figure_2_source_3.tif
- Figure 2_source_data/Figure_2_source_4.pdf
- Figure 2_source_data/Figure_2_source_5.tif
- Figure 2_source_data/Figure_2_source_6.pdf
- Figure 2_source_data/Figure_2_source_7.tif
- Figure 2_source_data/Figure_2_source_8.pdf
- Figure 2_source_data/Figure_2_source_9.tif
- Figure 2_source_data/Figure 2 Source Data File titles.docx
