# Supplementary material for: A TOPBP1 allele causing male infertility uncouples XY silencing dynamics from sex body formation
Source: eLife. 2024 Feb 23;12:RP90887. doi: 10.7554/eLife.90887 (PMC10942628; doi:10.7554/eLife.90887)
Supplement: Figure 2—figure supplement 3—source data 1. [file elife-90887-fig2-figsupp3-data1.zip]

Archive with 31 entries (31 files):
- Figure 2-figure supplement_3_souece_data/Figure 2-figure supplement 3_source_data_1.tif
- Figure 2-figure supplement_3_souece_data/Figure 2-figure supplement 3_source_data_10.pdf
- Figure 2-figure supplement_3_souece_data/Figure 2-figure supplement 3_source_data_11.tif
- Figure 2-figure supplement_3_souece_data/Figure 2-figure supplement 3_source_data_12.pdf
- Figure 2-figure supplement_3_souece_data/Figure 2-figure supplement 3_source_data_13.tif
- Figure 2-figure supplement_3_souece_data/Figure 2-figure supplement 3_source_data_14.pdf
- Figure 2-figure supplement_3_souece_data/Figure 2-figure supplement 3_source_data_15.tif
- Figure 2-figure supplement_3_souece_data/Figure 2-figure supplement 3_source_data_16.pdf
- Figure 2-figure supplement_3_souece_data/Figure 2-figure supplement 3_source_data_17.tif
- Figure 2-figure supplement_3_souece_data/Figure 2-figure supplement 3_source_data_18.pdf
- Figure 2-figure supplement_3_souece_data/Figure 2-figure supplement 3_source_data_19.tif
- Figure 2-figure supplement_3_souece_data/Figure 2-figure supplement 3_source_data_2.pdf
- Figure 2-figure supplement_3_souece_data/Figure 2-figure supplement 3_source_data_20.pdf
- Figure 2-figure supplement_3_souece_data/Figure 2-figure supplement 3_source_data_21.tif
- Figure 2-figure supplement_3_souece_data/Figure 2-figure supplement 3_source_data_22.pdf
- Figure 2-figure supplement_3_souece_data/Figure 2-figure supplement 3_source_data_23.tif
- Figure 2-figure supplement_3_souece_data/Figure 2-figure supplement 3_source_data_24.pdf
- Figure 2-figure supplement_3_souece_data/Figure 2-figure supplement 3_source_data_25.tif
- Figure 2-figure supplement_3_souece_data/Figure 2-figure supplement 3_source_data_26.pdf
- Figure 2-figure supplement_3_souece_data/Figure 2-figure supplement 3_source_data_27.tif
- Figure 2-figure supplement_3_souece_data/Figure 2-figure supplement 3_source_data_28.pdf
- Figure 2-figure supplement_3_souece_data/Figure 2-figure supplement 3_source_data_29.tif
- Figure 2-figure supplement_3_souece_data/Figure 2-figure supplement 3_source_data_3.tif
- Figure 2-figure supplement_3_souece_data/Figure 2-figure supplement 3_source_data_30.pdf
- Figure 2-figure supplement_3_souece_data/Figure 2-figure supplement 3_source_data_4.pdf
- Figure 2-figure supplement_3_souece_data/Figure 2-figure supplement 3_source_data_5.tif
- Figure 2-figure supplement_3_souece_data/Figure 2-figure supplement 3_source_data_6.pdf
- Figure 2-figure supplement_3_souece_data/Figure 2-figure supplement 3_source_data_7.tif
- Figure 2-figure supplement_3_souece_data/Figure 2-figure supplement 3_source_data_8.pdf
- Figure 2-figure supplement_3_souece_data/Figure 2-figure supplement 3_source_data_9.tif
- Figure 2-figure supplement 3 source data titles.docx
