# Supplementary material for: A TOPBP1 allele causing male infertility uncouples XY silencing dynamics from sex body formation
Source: eLife. 2024 Feb 23;12:RP90887. doi: 10.7554/eLife.90887 (PMC10942628; doi:10.7554/eLife.90887)
Supplement: Figure 2—figure supplement 4—source data 1. [file elife-90887-fig2-figsupp4-data1.zip]

Archive with 1 entries (1 files):
- Figure 2-figure supplement 4_source_data_1.tif
